# Supplementary material for: Population genomics of free‐ranging Great Plains white‐tailed and mule deer reflects a long history of interspecific hybridization
Source: Evol Appl. 2021 Dec 14;15(1):111–31. doi: 10.1111/eva.13330 (PMC8792484; doi:10.1111/eva.13330)
Supplement: Supplementary file 2 — Table S1 [file EVA-15-111-s002.xlsx]

## Sheet: Sheet1
Supplementary Table S1. List of 259 samples downloaded from GenBank and 94 samples sequences for cytochrome b gene in this study with morphological and mtDNA species/clade designation.
mtDNA Genealogy Label	GenBank Number	Morphological Species Assignment	mtDNA clade assignment	mtDNA clade "species" assignement	Morpho/mito discord	Kansas study region (N/S)
OH_MT846855_CrY	MT846855	MD	1	MD	NA	NA
OH_MT846853_CrY	MT846853	MD	1	MD	NA	NA
OH_MT846791_CrY	MT846791	MD	1	MD	NA	NA
OH_MT846789_CrY	MT846789	MD	1	MD	NA	NA
OH_MT846788_CrY	MT846788	MD	1	MD	NA	NA
OH_MT846783_CrY	MT846783	MD	1	MD	NA	NA
OH_MT846779_CrY	MT846779	MD	1	MD	NA	NA
OH_MT846776_CrY	MT846776	MD	1	MD	NA	NA
OH_MT846773_CrY	MT846773	MD	1	MD	NA	NA
OH_MT846772_CrY	MT846772	MD	4	WTD	MD/WTD	NA
OH_MT846771_CrY	MT846771	MD	1	MD	NA	NA
OH_MT846760_CrY	MT846760	MD	1	MD	NA	NA
OH_MT846752_CrY	MT846752	MD	1	MD	NA	NA
OH_MT846748_CrY	MT846748	MD	1	MD	NA	NA
OH_AF535866_CrY	AF535866	MD	1	MD	NA	NA
OH_FJ188900_HeY	FJ188900	MD	2	WTD	MD/WTD	NA
OH_FJ188898_HeY	FJ188898	MD	1	MD	NA	NA
OH_FJ188895_CoY	FJ188895	BTD	3	BTD	NA	NA
OH_FJ188891_HeY	FJ188891	MD	2	WTD	MD/WTD	NA
OH_FJ188885_CrY	FJ188885	MD	4	WTD	MD/WTD	NA
OH_FJ188880_SiY	FJ188880	BTD	3	BTD	NA	NA
OH_FJ188879_SiY	FJ188879	BTD	3	BTD	NA	NA
OH_FJ188878_SiY	FJ188878	BTD	3	BTD	NA	NA
OH_FJ188877_SiY	FJ188877	BTD	3	BTD	NA	NA
OH_FJ188876_CoY	FJ188876	BTD	3	BTD	NA	NA
OH_FJ188875_CoY	FJ188875	BTD	2	WTD	BTD/WTD	NA
OH_FJ188870_CoY	FJ188870	BTD	3	BTD	NA	NA
OH_FJ188869_CoY	FJ188869	MD	1	MD	NA	NA
OH_FJ188868_CoY	FJ188868	MD	1	MD	NA	NA
OH_FJ188866_CoY	FJ188866	BTD	3	BTD	NA	NA
OH_FJ188864_CoY	FJ188864	BTD	3	BTD	NA	NA
OH_FJ188862_CoY	FJ188862	BTD	3	BTD	NA	NA
OH_FJ188857_HeY	FJ188857	MD	1	MD	NA	NA
OH_FJ188854_CoY	FJ188854	BTD	2	WTD	BTD/WTD	NA
OH_FJ188848_HeY	FJ188848	MD	1	MD	NA	NA
OH_FJ188846_HeY	FJ188846	MD	1	MD	NA	NA
OH_FJ188840_CrY	FJ188840	MD	1	MD	NA	NA
OH_FJ188838_HeY	FJ188838	MD	1	MD	NA	NA
OH_FJ188835_HeY	FJ188835	MD	1	MD	NA	NA
OH_FJ188834_HeY	FJ188834	MD	2	WTD	MD/WTD	NA
OH_FJ188830_HeY	FJ188830	MD	2	WTD	MD/WTD	NA
OH_FJ188826_HeY	FJ188826	MD	2	WTD	MD/WTD	NA
OH_FJ188824_HeY	FJ188824	MD	1	MD	NA	NA
OH_FJ188822_HeY	FJ188822	MD	1	MD	NA	NA
OH_FJ188818_CrY	FJ188818	MD	1	MD	NA	NA
OH_FJ188817_HeY	FJ188817	MD	1	MD	NA	NA
OH_FJ188814_HeY	FJ188814	MD	1	MD	NA	NA
OH_FJ188805_CoY	FJ188805	BTD	3	MD	NA	NA
OH_FJ188802_CoY	FJ188802	BTD	3	MD	NA	NA
OH_FJ188801_CoY	FJ188801	BTD	3	MD	NA	NA
OH_FJ188799_CaY	FJ188799	MD	1	MD	NA	NA
OH_FJ188796_CaY	FJ188796	MD	1	MD	NA	NA
OH_FJ188794_CaY	FJ188794	MD	1	MD	NA	NA
OH_FJ188790_FuY	FJ188790	MD	1	MD	NA	NA
OH_FJ188788_FuY	FJ188788	MD	1	MD	NA	NA
OH_FJ188783_CaY	FJ188783	MD	1	MD	NA	NA
OH_FJ188780_CaY	FJ188780	MD	1	MD	NA	NA
OH_FJ188778_InY	FJ188778	MD	1	MD	NA	NA
OH_FJ188777_InY	FJ188777	MD	1	MD	NA	NA
OH_FJ188775_ErY	FJ188775	MD	1	MD	NA	NA
OH_FJ188774_CaY	FJ188774	MD	1	MD	NA	NA
OH_FJ188760_CoY	FJ188760	BTD	2	WTD	BTD/WTD	NA
OH_FJ188759_CoY	FJ188759	BTD	3	MD	NA	NA
OH_FJ188758_PeY	FJ188758	MD	1	MD	NA	NA
OH_FJ188756_PeY	FJ188756	MD	1	MD	NA	NA
OH_FJ188754_PeY	FJ188754	MD	1	MD	NA	NA
OH_FJ188753_PeY	FJ188753	MD	1	MD	NA	NA
OH_FJ188752_FuY	FJ188752	MD	1	MD	NA	NA
OH_FJ188750_FuY	FJ188750	MD	1	MD	NA	NA
OH_FJ188746_HeY	FJ188746	MD	1	MD	NA	NA
OH_FJ188744_HeY	FJ188744	MD	1	MD	NA	NA
OH_FJ188743_HeY	FJ188743	MD	1	MD	NA	NA
OH_FJ188740_CrY	FJ188740	MD	1	MD	NA	NA
OH_FJ188738_CrY	FJ188738	MD	1	MD	NA	NA
OH_FJ188735_CrY	FJ188735	MD	1	MD	NA	NA
OH_FJ188733_CrY	FJ188733	MD	1	MD	NA	NA
OH_FJ188730_CrY	FJ188730	MD	1	MD	NA	NA
OH_FJ188729_CrY	FJ188729	MD	1	MD	NA	NA
OH_FJ188728_SiY	FJ188728	BTD	3	MD	NA	NA
OH_FJ188727_SiY	FJ188727	BTD	3	MD	NA	NA
OH_FJ188726_HeY	FJ188726	MD	1	MD	NA	NA
OH_FJ188724_HeY	FJ188724	MD	1	MD	NA	NA
OH_FJ188723_HeY	FJ188723	MD	2	WTD	MD/WTD	NA
OH_FJ188721_HeY	FJ188721	MD	1	MD	NA	NA
OH_FJ188717_HeY	FJ188717	MD	2	WTD	MD/WTD	NA
OH_MN390812_HeY	MN390812	MD	1	MD	NA	NA
OH_MN390805_HeY	MN390805	MD	1	MD	NA	NA
OH_MN390803_HeY	MN390803	MD	1	MD	NA	NA
OH_MN390799_HeY	MN390799	MD	2	WTD	MD/WTD	NA
OH_MN390795_HeY	MN390795	MD	1	MD	NA	NA
OH_MN390792_HeY	MN390792	MD	1	MD	NA	NA
OH_MN390789_HeY	MN390789	MD	1	MD	NA	NA
OH_MN390782_HeY	MN390782	MD	1	MD	NA	NA
OH_MN390780_HeY	MN390780	MD	2	WTD	MD/WTD	NA
OH_MN390778_HeY	MN390778	MD	1	MD	NA	NA
OH_MN390777_HeY	MN390777	MD	2	WTD	MD/WTD	NA
OH_MN390775_HeY	MN390775	MD	2	WTD	MD/WTD	NA
OH_MN390770_HeY	MN390770	MD	1	MD	NA	NA
OH_MN390768_HeY	MN390768	MD	2	WTD	MD/WTD	NA
OH_MN390764_HeY	MN390764	MD	1	MD	NA	NA
OH_MN390756_HeY	MN390756	MD	1	MD	NA	NA
OH_MN390754_HeY	MN390754	MD	2	WTD	MD/WTD	NA
OH_MN390749_HeY	MN390749	MD	1	MD	NA	NA
OH_MN390747_HeY	MN390747	MD	1	MD	NA	NA
OH_KY928665_SiY	KY928665	BTD	3	BTD	NA	NA
OH_KY928664_CrY	KY928664	MD	1	MD	NA	NA
OV_MT846877_TxAltB	MT846877	WTD	2	WTD	NA	NA
OV_MT846876_Tx	MT846876	WTD	2	WTD	NA	NA
OV_MT846866_Tx	MT846866	WTD	2	WTD	NA	NA
OV_MT846865_Tx	MT846865	WTD	2	WTD	NA	NA
OV_MT846864_Tx	MT846864	WTD	2	WTD	NA	NA
OV_MT846863_Tx	MT846863	WTD	2	WTD	NA	NA
OV_MT846862_Tx	MT846862	WTD	2	WTD	NA	NA
OV_MT846857_Tx	MT846857	WTD	2	WTD	NA	NA
OV_MT846852_TxAlt	MT846852	WTD	7	WTD	NA	NA
OV_MT846851_Tx	MT846851	WTD	2	WTD	NA	NA
OV_MT846850_TxAlt	MT846850	WTD	7	WTD	NA	NA
OV_MT846849_TxAlt	MT846849	WTD	7	WTD	NA	NA
OV_MT846848_TxAlt	MT846848	WTD	7	WTD	NA	NA
OV_MT846847_Tx	MT846847	WTD	2	WTD	NA	NA
OV_MT846842_Tx	MT846842	WTD	2	WTD	NA	NA
OV_MT846841_TxAltB	MT846841	WTD	2	WTD	NA	NA
OV_MT846840_Tx	MT846840	WTD	2	WTD	NA	NA
OV_MT846835_Tx	MT846835	WTD	2	WTD	NA	NA
OV_MT846834_Tx	MT846834	WTD	2	WTD	NA	NA
OV_MT846833_Tx	MT846833	WTD	2	WTD	NA	NA
OV_MT846832_Tx	MT846832	WTD	2	WTD	NA	NA
OV_MT846829_TxAlt	MT846829	WTD	2	WTD	NA	NA
OV_MT846828_TxAltB	MT846828	WTD	2	WTD	NA	NA
OV_MT846827_TxAltB	MT846827	WTD	2	WTD	NA	NA
OV_MT846826_Tx	MT846826	WTD	2	WTD	NA	NA
OV_MT846825_TxAlt	MT846825	WTD	1	MD	WTD/MD	NA
OV_MT846824_Tx	MT846824	WTD	2	WTD	NA	NA
OV_MT846818_Tx	MT846818	WTD	2	WTD	NA	NA
OV_MT846817_Tx	MT846817	WTD	2	WTD	NA	NA
OV_MT846816_Tx	MT846816	WTD	2	WTD	NA	NA
OV_MT846815_TxAlt	MT846815	WTD	1	MD	WTD/MD	NA
OV_MT846814_Tx	MT846814	WTD	2	WTD	NA	NA
OV_MT846813_Tx	MT846813	WTD	2	WTD	NA	NA
OV_MT846811_TxAlt	MT846811	WTD	4	WTD	NA	NA
OV_MT846807_Tx	MT846807	WTD	2	WTD	NA	NA
OV_MT846806_TxAlt	MT846806	WTD	1	MD	WTD/MD	NA
OV_MT846805_Tx	MT846805	WTD	2	WTD	NA	NA
OV_MT846799_Tx	MT846799	WTD	2	WTD	NA	NA
OV_MT846798_TxAlt	MT846798	WTD	1	MD	WTD/MD	NA
OV_MT846797_Oc	MT846797	WTD	2	WTD	NA	NA
OV_MT846796_Tx	MT846796	WTD	2	WTD	NA	NA
OV_KX171728_TxVe	KX171728	WTD	2	WTD	NA	NA
OV_KX171727_TxVe	KX171727	WTD	2	WTD	NA	NA
OV_KX171726_TxVe	KX171726	WTD	2	WTD	NA	NA
OV_KX171725_TxVe	KX171725	WTD	2	WTD	NA	NA
OV_KX171724_TxVe	KX171724	WTD	2	WTD	NA	NA
OV_KX171723_TxVe	KX171723	WTD	2	WTD	NA	NA
OV_KX171722_TxVe	KX171722	WTD	2	WTD	NA	NA
OV_KX171720_Yu	KX171720	WTD	6	WTD	NA	NA
OV_KX171719_Cuba	KX171719	WTD	6	WTD	NA	NA
OV_KX171718_SFl	KX171718	WTD	7	WTD	NA	NA
OV_T877335_CFl	KT877335	WTD	7	WTD	NA	NA
OV_KT877334_CFl	KT877334	WTD	5	WTD	NA	NA
OV_KT877333_CFl	KT877333	WTD	7	WTD	NA	NA
OV_KT877327_CFl	KT877327	WTD	5	WTD	NA	NA
OV_KT877326_CFl	KT877326	WTD	5	WTD	NA	NA
OV_KT877312_SFl	KT877312	WTD	7	WTD	NA	NA
OV_KT877311_SFl	KT877311	WTD	7	WTD	NA	NA
OV_KT877310_OhSFl	KT877310	WTD	2	WTD	NA	NA
OV_KT877309_SFl	KT877309	WTD	7	WTD	NA	NA
OV_KT877308_SFl	KT877308	WTD	7	WTD	NA	NA
OV_KT877307_SFl	KT877307	WTD	7	WTD	NA	NA
OV_KT877306_SFl	KT877306	WTD	7	WTD	NA	NA
OV_KT877305_OhSFl	KT877305	WTD	2	WTD	NA	NA
OV_KT877297_CFl	KT877297	WTD	7	WTD	NA	NA
OV_KT877296_WVa	KT877296	WTD	2	WTD	NA	NA
OV_KT877295_WVa	KT877295	WTD	2	WTD	NA	NA
OV_KT877294_OhSFl	KT877294	WTD	2	WTD	NA	NA
OV_KT877293_Oh	KT877293	WTD	7	WTD	NA	NA
OV_KT877292_OhSFl	KT877292	WTD	2	WTD	NA	NA
OV_KT877291_SFl	KT877291	WTD	7	WTD	NA	NA
OV_KT877290_SFl	KT877290	WTD	7	WTD	NA	NA
OV_KT877289_SFl	KT877289	WTD	7	WTD	NA	NA
OV_KT877288_SFl	KT877288	WTD	8	WTD	NA	NA
OV_KT877287_SFl	KT877287	WTD	8	WTD	NA	NA
OV_KT877286_OhSFl	KT877286	WTD	2	WTD	NA	NA
OV_KT877256_Keys	KT877256	WTD	2	WTD	NA	NA
OV_KT877255_Keys	KT877255	WTD	8	WTD	NA	NA
OV_KT877254_Keys	KT877254	WTD	8	WTD	NA	NA
OV_KT877253_Keys	KT877253	WTD	8	WTD	NA	NA
OV_KT877252_Keys	KT877252	WTD	8	WTD	NA	NA
OV_KT877251_Keys	KT877251	WTD	8	WTD	NA	NA
OV_KT877250_Keys	KT877250	WTD	8	WTD	NA	NA
OV_KT877249_Keys	KT877249	WTD	8	WTD	NA	NA
OV_KT877248_Keys	KT877248	WTD	8	WTD	NA	NA
OV_AF535864_Tx	AF535864	WTD	2	WTD	NA	NA
OV_AF535863_Tx	AF535863	WTD	2	WTD	NA	NA
OV_DQ673136_Tx	DQ673136	WTD	2	WTD	NA	NA
OV_MN390740_Ma	MN390740	WTD	2	WTD	NA	NA
OV_MN390739_Ma	MN390739	WTD	2	WTD	NA	NA
OV_MN390734_MaAltB	MN390734	WTD	2	WTD	NA	NA
OV_MN390733_Ma	MN390733	WTD	2	WTD	NA	NA
OV_MN390729_Ma	MN390729	WTD	2	WTD	NA	NA
OV_MN390727_MaAltB	MN390727	WTD	2	WTD	NA	NA
OV_MN390726_Ma	MN390726	WTD	2	WTD	NA	NA
OV_MN390721_Ma	MN390721	WTD	2	WTD	NA	NA
OV_MN390720_MaAltB	MN390720	WTD	2	WTD	NA	NA
OV_MN390719_Ma	MN390719	WTD	2	WTD	NA	NA
OV_MN390718_Ma	MN390718	WTD	2	WTD	NA	NA
OV_MN390712_Ma	MN390712	WTD	2	WTD	NA	NA
OV_MN390711_Ma	MN390711	WTD	2	WTD	NA	NA
OV_MN390710_Ma	MN390710	WTD	2	WTD	NA	NA
OV_MN390704_Ma	MN390704	WTD	1	MD	WTD/MD	NA
OV_MN390703_Ma	MN390703	WTD	2	WTD	NA	NA
OV_MN390702_Ma	MN390702	WTD	2	WTD	NA	NA
OV_MN390698_MaAltB	MN390698	WTD	2	WTD	NA	NA
OV_MN390697_Ma	MN390697	WTD	2	WTD	NA	NA
OV_MN390692_Ma	MN390692	WTD	2	WTD	NA	NA
OV_MN390691_Ma	MN390691	WTD	2	WTD	NA	NA
OV_MN390690_Ma	MN390690	WTD	2	WTD	NA	NA
OV_MN390669_Ma	MN390669	WTD	1	MD	WTD/MD	NA
OV_MN390668_Ma	MN390668	WTD	2	WTD	NA	NA
OV_MN390667_Ma	MN390667	WTD	2	WTD	NA	NA
OV_MN390666_Ma	MN390666	WTD	2	WTD	NA	NA
OV_MN390660_Ma	MN390660	WTD	2	WTD	NA	NA
OV_MN390659_Ma	MN390659	WTD	2	WTD	NA	NA
OV_MN390658_MaAltB	MN390658	WTD	2	WTD	NA	NA
OV_MN390657_Ma	MN390657	WTD	2	WTD	NA	NA
OV_MN390650_Ma	MN390650	WTD	2	WTD	NA	NA
OV_MN390649_Ma	MN390649	WTD	2	WTD	NA	NA
OV_MN390648_Ma	MN390648	WTD	2	WTD	NA	NA
OV_MN390637_Ma	MN390637	WTD	2	WTD	NA	NA
OV_MN390636_Ma	MN390636	WTD	2	WTD	NA	NA
OV_MN390635_MaAltB	MN390635	WTD	2	WTD	NA	NA
OV_MN390634_Ma	MN390634	WTD	2	WTD	NA	NA
OV_MN390629_Ma	MN390629	WTD	1	MD	WTD/MD	NA
OV_MN390628_Ma	MN390628	WTD	2	WTD	NA	NA
OV_MN390627_Ma	MN390627	WTD	2	WTD	NA	NA
OV_MN390626_MaAltB	MN390626	WTD	2	WTD	NA	NA
OV_MN390621_Ma	MN390621	WTD	2	WTD	NA	NA
OV_MN390620_Ma	MN390620	WTD	2	WTD	NA	NA
OV_MN390614_MaAltB	MN390614	WTD	2	WTD	NA	NA
OV_MN390613_Ma	MN390613	WTD	2	WTD	NA	NA
OV_MK188902_Co	MK188902	WTD	4	WTD	NA	NA
OV_MK188901_Co	MK188901	WTD	4	WTD	NA	NA
OV_MK188900_Co	MK188900	WTD	4	WTD	NA	NA
OV_MK188899_Co	MK188899	WTD	4	WTD	NA	NA
OV_MK188898_Co	MK188898	WTD	4	WTD	NA	NA
OV_MK188897_Co	MK188897	WTD	4	WTD	NA	NA
OV_KY928669_Tr	KY928669	WTD	6	WTD	NA	NA
OV_KY928668_Peru	KY928668	WTD	6	WTD	NA	NA
OV_KY928667_Bo	KY928667	WTD	2	WTD	NA	NA
OV_KY928666_Co	KY928666	WTD	4	WTD	NA	NA
OV_KX874595_Si	KX874595	WTD	4	WTD	NA	NA
OV_KM612279_Ac	KM612279	WTD	6	WTD	NA	NA
OV_KM612278_Me	KM612278	WTD	2	WTD	NA	NA
OV_KM612277_Ox	KM612277	WTD	6	WTD	NA	NA
OV_KM612276_To	KM612276	WTD	1	MD	WTD/MD	NA
OV_KM612275_Co	KM612275	WTD	4	WTD	NA	NA
OV_KM612274_Si	KM612274	WTD	4	WTD	NA	NA
OV_KM612273_Tx	KM612273	WTD	2	WTD	NA	NA
OV_KM612272_Yu	KM612272	WTD	6	WTD	NA	NA
OV_KM612271_Ve	KM612271	WTD	2	WTD	NA	NA
OV_out001WTF	OK668083	WTD	2	WTD	NA	NA
OV_out002WTF	OK668084	WTD	2	WTD	NA	NA
OV_out003FWTF	OK668085	WTD	2	WTD	NA	NA
OV_R17_WTNM	OK668086	WTD	2	WTD	NA	North
OV_216_WTSM	OK668087	WTD	2	WTD	NA	South
OV_214_WTSF	OK668088	WTD	2	WTD	NA	South
OV_210_WTNM	OK668089	WTD	2	WTD	NA	North
OV_205_WTNF	OK668090	WTD	2	WTD	NA	North
OV_203_WTNF	OK668091	WTD	2	WTD	NA	North
OV_200_WTNM	OK668092	WTD	2	WTD	NA	North
OV_199_WTSM	OK668093	WTD	2	WTD	NA	South
OV_195_WTNF	OK668094	WTD	2	WTD	NA	North
OV_167_WTSM	OK668095	WTD	2	WTD	NA	South
OV_112_WTSF	OK668096	WTD	2	WTD	NA	South
OV_107_WTSM	OK668097	WTD	2	WTD	NA	South
OV_97_WTSF	OK668098	WTD	2	WTD	NA	South
OV_91_WTSF	OK668099	WTD	2	WTD	NA	South
OV_86_WTSM	OK668100	WTD	2	WTD	NA	South
OV_56_WTNM	OK668101	WTD	2	WTD	NA	North
OV_52_WTNF	OK668102	WTD	2	WTD	NA	North
OV_47_WTNF	OK668103	WTD	2	WTD	NA	North
OV_46_WTNF	OK668104	WTD	2	WTD	NA	North
OV_61_WTNF	OK668105	WTD	2	WTD	NA	North
OV_209_WTNF	OK668106	WTD	2	WTD	NA	North
OV_208_WTNF	OK668107	WTD	2	WTD	NA	North
OV_201_WTSF	OK668108	WTD	2	WTD	NA	South
OV_113_WTSF	OK668109	WTD	2	WTD	NA	South
OV_150_WTNF	OK668110	WTD	2	WTD	NA	North
OV_156_WTNM	OK668111	WTD	2	WTD	NA	North
OV_197_WTNF	OK668112	WTD	2	WTD	NA	North
OV_022_WTNF	OK668113	WTD	2	WTD	NA	North
OH_130_MDSM	OK668114	MD	1	MD	NA	South
OH_114_MDSF	OK668115	MD	2	WTD	MD/WTD	South
OH_101_MDSF	OK668116	MD	1	MD	NA	South
OH_93_MDSF	OK668117	MD	2	WTD	MD/WTD	South
OH_92_MDSF	OK668118	MD	1	MD	NA	South
OH_74_MDSM	OK668119	MD	1	MD	NA	South
OH_51_MDNF	OK668120	MD	1	MD	NA	North
OH_49_MDNM	OK668121	MD	1	MD	NA	North
OH_63_MDNF	OK668122	MD	1	MD	NA	North
OH_39_MDNF	OK668123	MD	2	WTD	MD/WTD	North
OH_32_MDNF	OK668124	MD	2	WTD	MD/WTD	North
OH_21_MDNF	OK668125	MD	2	WTD	MD/WTD	North
OH_15_MDSF	OK668126	MD	1	MD	NA	South
OH_14_MDSM	OK668127	MD	1	MD	NA	South
OH_10_MDSM	OK668128	MD	1	MD	NA	South
OH_50_MDNF	OK668129	MD	2	MD	MD/WTD	North
OH_84_MDNF	OK668130	MD	2	WTD	MD/WTD	North
OH_148_MDNM	OK668131	MD	2	WTD	MD/WTD	North
OH_137_MDNF	OK668132	MD	1	MD	NA	North
OH_131_MDNM	OK668133	MD	2	WTD	MD/WTD	North
OH_120_MDSF	OK668134	MD	2	WTD	MD/WTD	South
OH_193_MDNF	OK668135	MD	1	MD	NA	North
OH_204_MDNF	OK668136	MD	2	WTD	MD/WTD	North
OH_198_MDSF	OK668137	MD	2	WTD	MD/WTD	South
OH_196_MDSM	OK668138	MD	1	MD	NA	South
OH_220_MDNM	OK668139	MD	2	WTD	MD/WTD	North
OH_219_MDNF	OK668140	MD	2	WTD	MD/WTD	North
OH_228_MSDM	OK668141	MD	2	WTD	MD/WTD	South
OH_225_MDSM	OK668142	MD	2	WTD	MD/WTD	South
OH_224_MDNF	OK668143	MD	2	WTD	MD/WTD	North
OH_R18_MDNM	OK668144	MD	2	WTD	MD/WTD	North
HY_104HYB_WTSF	OK668145	WTD	1	MD	WTD/MD	South
HY_044HYB_MDNF	OK668146	MD	2	WTD	MD/WTD	North
HY_37HYB_WTNF	OK668147	WTD	1	MD	WTD/MD	North
HY_202HYB_WTSM	OK668148	WTD	1	MD	WTD/MD	South
HY_217HYB_MDNF	OK668149	MD	2	WTD	MD/WTD	North
HY_C1HYB_MDNM	OK668150	MD	2	WTD	MD/WTD	North
HY_176HYB_WTNM	OK668151	MD	2	WTD	MD/WTD	North
